# Supplementary material for: Exploring the Influence of Concurrent Nutritional Therapy on Children with Spinal Muscular Atrophy Receiving Nusinersen Treatment
Source: Children (Basel). 2024 Jul 23;11(8):886. doi: 10.3390/children11080886 (PMC11352384; doi:10.3390/children11080886)
Supplement: Supplementary file 1 [file children-11-00886-s001.zip]

Archive with 1 entries (1 files):
- children-3095929-supplementary.pdf
